# Supplementary material for: Intensity and Dynamics of Anti-SARS-CoV-2 Immune Responses after BNT162b2 mRNA Vaccination: Implications for Public Health Vaccination Strategies
Source: Vaccines (Basel). 2022 Feb 17;10(2):316. doi: 10.3390/vaccines10020316 (PMC8879063; doi:10.3390/vaccines10020316)
Supplement: Supplementary file 1 [file vaccines-10-00316-s001.zip]

Archive with 1 entries (1 files):
- vaccines-1574781-supplementary.pdf
